# Supplementary material for: Low venous thromboembolism incidence in high risk medical patients in an Israeli hospital. Can risk assessment be extrapolated to different populations?
Source: PLoS One. 2020 Jul 6;15(7):e0235683. doi: 10.1371/journal.pone.0235683 (PMC7337280; doi:10.1371/journal.pone.0235683)
Supplement: S1 Data — (XLS) [file pone.0235683.s001.xls]

## Sheet: גיליון1
Patient code	Age	Gender	Height (cm)	Weight (Kg)	BMI	A.C.S	P. CAD	P. PCI	P. MI	P. CABG or CATH	P. CVA	P. Cardiac Catheterization	HTN	Diabetes	Hyperlipidemia	FH of CAD	Smoker	Nargila	PVD	ABI	NSR	CLBBB/Pacemaker rhythm	Q waves	ST deviation>1mm	ST deviation>0.5mm	T wave inversion>1mm	Highest troponin (normal<0.04)	TIMI score (0-7)	H.R	B.P	AS (0-3)	AR (0-3)	MS (0-3)	MR (0-3)	TR (0-3)	Cardiomyopathy	EF (%)	IVS (mm)	PW (mm)	LVEDD (mm)	LVESD (mm)	LA (mm)	sys PAP	supra-renal A (mm)	Infra-renal A (mm)
AA001	60	M	170	60	20.8	UA	yes	yes		CATH		1 vessel	yes		yes		yes	yes			yes			yes			0.042	2	52	110/70				1	1		0.62	10	10	44	30	38	Normal	23	21
ME002	74	M	170	70	24.2	STEMI									yes						yes		yes	yes			0.809	3						1	1		0.65	10	10	45	29	35	Normal	21	25
SM003	56	M	175	80	26.1	STEMI	yes	yes		CATH		1 vessel	yes		yes		yes				yes				yes		0.468	5				1		1	1		?	10	10	45	29	37	N.A	18	19
CY004	91	M	170	72	24.9	NSTEMI	yes	yes	yes	CABG+CATH		3 vessel	yes		yes	yes			yes	0.65	yes					yes (I, II, AVL)	0.678	5	76	125/82	1	1		2	2		0.35	13	14	52	37	51	65	50	48
BR005	82	F	157	56	22.7	NSTEMI							yes	yes	yes						yes					yes (V1-5)	0.05	4	66	130/80							0.55	12	12	42	26	37	Normal	18	21
BS006	68	M	167	70	25.1	NSTEMI	yes	yes		CATH		1 vessel	yes								yes						0.066	5	68	107/64				1	1		0.64	9	9	43	29	38	Normal	30	19
MI007	48	M	183	122	36.4	NSTEMI							yes		yes	yes	yes				yes						0.283	3						1	1		0.55	10	10	48	34	39	N.A	27	25
MF008	56	M	179	81.5	25.4	STEMI					yes		yes		yes	yes	yes				yes			yes			7.13	4						1	1		0.35	12	11	58	49	39	40	28	29
YH009	70	F	154	46	19.4	NSTEMI									yes		yes		yes	0.8	yes			yes			3.57	3						1	1		0.45	12	12	40	30	35	55	21	28
MT010	40	M	185	85	24.8	STEMI											yes		yes	0.9	yes			yes			5.04	2						1	1		0.35	10	10	42	28	37	N.A	17	20
DP011	46	M	171	85	29.1	STEMI										yes	yes		yes	1.1	yes			yes			5.28	3						1	1		0.3	10	10	50	39	31	N.A	21	23
AR012	57	M	166	85	30.5	STEMI	yes	yes	yes	CATH		1 vessel			yes	yes					yes		yes	yes		yes (V1-3)	0.764	4						1	1		0.6	10	10	50	31	41	30	22	25
MT013	67	M	170	82	28.3	NSTEMI	yes	yes	yes	CABG+CATH		3 vessel	yes	yes	yes						yes					yes(V5)	0.082	5						1	1		0.45	11	8	49	37	39	N.A	32	23
MM014	62	M	170	87	30.1	NSTEMI	yes	yes	yes	CATH		1 vessel			yes	yes	yes				yes		yes			yes(I, AVL)	0.973	3							1		0.6	14	10	35	26	37	N.A	24	27
BM015	43	M	185	116	33.8	STEMI					yes		yes		yes	yes	yes				yes			yes			0.531	4									0.48	9	12	53	32	29	N.A	26	32
MS016	58	M	170	94	32.5	STEMI							yes		yes	yes	yes				yes		yes	yes		yes(V3-V5)	>10	3						1	1		0.38	14	11	50	34	41	N.A	23	25
HY017	59	M	177	80	25.5	STEMI							yes			yes	yes				yes			yes		yes (II, III, AVF)	0.803	4						1	1		0.4	11	11	40	30	35	N.A	24	25
MY018	62	M	173	83	27.7	STEMI							yes				yes				yes		yes	yes		yes(I, AVL)	9.79	2						1	1		0.64	13	13	46	32	42	N.A	21	24
GB019	47	M	175	76	24.8	STEMI	yes	yes	yes	CATH		1 vessel			yes		yes				yes			yes			1.66	5						1			0.4	11	11	48	32	37	N.A	25	31
KA020	83	M	168	90	31.8	STEMI					yes		yes	yes							yes			yes		yes(V2-V6)	3.61	3			1				1		0.55	11	11	46	29	38	Normal	25	27
MS021	74	M	176	84	27.1	STEMI															yes		yes	yes			7.79	3						1	1		0.4	10	10	44	30	39	N.A	25	31
GR022	52	M	184	88	25.9	NSTEMI	yes			CATH		1 vessel	yes	yes	yes	yes	yes				yes					yes(III, AVF)	0.04	5							1		0.6	12	12	49	28	31	N.A	21	22
AZ023	57	M	170	70	24.2	STEMI									yes		yes				yes		yes	yes			1.55	2						1	1		0.35	11	10	47	32	38	50	26	29
HI024	56	F	154	73	30.7	NSTEMI							yes		yes	yes	yes				yes					yes(II, III, AVF, AVL, V1-V6)	1.99	3						1	1		0.55	11	11	45	26	34	N.A	22	25
TA025	64	M	174	94	31	STEMI	yes							yes	yes	yes	yes				yes		yes	yes			4.3	4						1	1		0.43	11	10	49	28	32	Normal	20	19
SE026	45	M	166	87	31.5	UA							yes		yes	yes	yes				yes						0.043	2	66	130/70					1		0.5	10	9	46	34	35	N.A	22	21
BG027	73	M	160	74	28.9	NSTEMI	yes	yes	yes	CATH	yes	1 vessel	yes	yes	yes						yes		yes	yes			3.08	6	70	120/70				2	1		0.4	13	10	45	30	38	N.A	20	19
AA028	85	F	165	65	23.8	STEMI							yes	yes	yes						yes			yes		yes(V1-V6)	1.7	5	74	140/70		1		1	1		0.5	11	10	50	29	41	N.A	27	23
AO029	58	M	160	58	22.7	STEMI	yes	yes	yes	CATH	yes	2 vessel	yes	yes	yes	yes					yes		yes	yes		yes(I,II, AVF, V6)	0.62	6	82	130/75				1	1		0.35	10	10	54	45	43	N.A	24	23
MR030	59	M	167	71	25.5	STEMI	yes	yes	yes	CABG+CATH		3 vessel	yes		yes	yes	yes				yes		yes	yes			1.29	5	46	120/70				2	1		0.35	13	12	53	51	43	N.A	N.A	N.A
LR031	43	M	170	99	34.3	NSTEMI							yes	yes	yes		yes				yes						0.172	4						1	1		0.65	9	8	50	27	38	Normal	N.A	N.A
JM032	74	F	160	69	27	NSTEMI							yes			yes					yes		yes				2.18	2	76	140/80				1	1		0.65	10	9	38	24	38	30	N.A	N.A
AN033	52	M	167	95	34.1	STEMI							yes	yes	yes		yes	yes	yes		yes		yes	yes			1.19	3	102	135/75				1			0.36	11	10	48	35	42	N.A	23	24
SC034	59	M	165	70	25.7	NSTEMI	yes		yes	CATH	yes	3 vessel	yes		yes		yes				yes				yes	yes(I, AVL)	0.906	4						1	1		0.62	12	8	51	42	42	Normal	24	27
AM035	53	M	178	79	24.9	STEMI									yes						yes			yes			3.82	2						1	1		0.6	11	9	48	32	35	N.A	21	23
ZA036	54	M	180	95	29.3	STEMI									yes						yes		yes	yes		yes(AVL, V1-V3)	9.29	2	70	130/70				1	1		0.36	14	8	50	37	42	N.A	34	31
BY037	61	M	170	73	25.3	STEMI	yes	yes	yes	CATH		3 vessel		yes	yes	yes					yes			yes			2.53	4						1	1		0.35	11	11	47	34	38	N.A	N.A	N.A
BY038	73	M	170	77	26.6	STEMI	yes	yes		CABG+CATH		3 vessel	yes	yes	yes		yes				yes		yes	yes		yes(I, II, AVL, V4-V6)	0.147	5						1	1		0.58	11	10	59	37	48	N.A	N.A	N.A
GT039	53	M	173	83	27.7	STEMI								yes	yes	yes	yes				yes		yes	yes		yes(I, AVL)	7.39	4						1	1		0.4	11	8	49	38	37	N.A	N.A	N.A
YY040	58	M	174	86	28.4	NSTEMI								yes		yes					yes					yes(II, III, AVF)	0.366	2							1		0.55	8	10	40	32	28	30	21	20
SM041	60	M	165	72	26.4	STEMI	yes	yes	yes	CATH		2 vessel	yes			yes	yes		yes		yes			yes			0.931	6						1	1		0.62	10	11	49	34	33	normal	23	20
HY042	70	M	165	73	26.8	STEMI									yes						yes			yes			1.517	4	72	140/80				1	1		0.45	10	9	42	32	36	N.A	22	23
GP043	84	M	180	90	27.8	NSTEMI							yes	yes							yes					yes(V1)	0.382	2	52	130/75				1			0.5	12	10	48	34	40	N.A	N.A	N.A
HM044	42	M	170	95	32.9	STEMI									yes		yes				yes			yes		yes(V1)	0.191	1	70	125/70							0.6	9	9	50	37	38	Normal	17	18
ZI045	41	M	173	108	36.1	STEMI							yes		yes		yes				yes			yes		yes(III, AVF)	0.934	4	76	135/85				1			0.55	12	11	40	28	38	N.A	23	27
AM046	55	M	165	65	23.9	STEMI											yes	yes			yes				yes	yes(V1, V2)	3.336	2						1	1		0.5	10	10	50	39	31	Normal	18	21
TB047	51	M	180	85	26.2	STEMI															yes			yes			2.072	2						1	1		0.34	11	11	47	29	38	N.A	20	21
AR048	51	M	180	67	20.7	NSTEMI											yes	yes			yes			yes			2.39	2							1		0.47	8	8	46	29	29	Normal	22	26
JM049	68	M	160	60	23.4	STEMI							yes		yes	yes	yes	yes			yes			yes			2.12	4						2	1		0.45	10	10	47	32	38	N.A	29	27
AA050	57	M	183	93	27.8	STEMI	yes	yes	yes	CATH		1 vessel	yes		yes						yes			yes			5.456	4									0.35	11	9	43	24	35	N.A	22	21
DB051	57	M	173	75	25.1	NSTEMI	yes	yes	yes	CATH		1 vessel			yes		yes				yes			yes		yes(V1-V6, AVL)	0.435	5						1			0.6	11	9	48	32	37	N.A	21	22
HC052	64	F	155	58	24.1	STEMI							yes		yes	yes					yes			yes			6.903	3							1		0.35	12	8	46	20	30	35	20	23
BJ053	54	M	180	95	29.3	STEMI										yes	yes				yes			yes		yes(III)	3.954	2							1		0.38	10	10	48	26	40	N.A	N.A	N.A
QA054	55	M	170	92	31.8	UA							yes			yes					yes						0.02	1							1		0.5	11	10	51	33	34	Normal	29	33
DY055	50	M	169	81	28.4	STEMI	yes						yes		yes	yes	yes				yes			yes			5.095	5						1	1		0.62	13	13	44	28	37	Normal	22	21
IS056	48	M	170	82	28.4	NSTEMI										yes	yes				yes			yes		yes(III)	1.138	2	60	130/70					1		0.55	11	10	45	32	35	30	22	21
DY057	55	M	175	77	25.1	STEMI	yes	yes	yes	CATH		1 vessel	yes	yes	yes	yes	yes				yes		yes	yes		yes(V3-V6)	5.413	6	68					1			0.45	11	9	53	43	43	30	N.A	N.A
SN058	45	M	178	105	33.1	STEMI							yes	yes	yes		yes				yes			yes			0.146	3									0.55	10	10	43	27	33	25	24	23
FS059	69	M	173	73	24.4	STEMI	yes	yes	yes	CABG+CATH	yes	3 vessel	yes	yes	yes		yes				yes		yes	yes			6.901	7	74	135/75				2	1		0.5	10	9	47	34	45	35	22	23
ZS060	57	F	167	80	28.7	STEMI							yes	yes	yes						yes			yes			5.288	4	64	140/80				1			0.5	11	10	46	34	35	30	23	26
MJ061	50	M	170	86	29.8	STEMI															yes			yes			2.316	2						1			0.6	10	10	47	32	38	Normal	32	38
GA062	51	M	167	92	33	NSTEMI									yes		yes				yes			yes		yes(V1-V5)	0.113	3						1	1		0.35	10	10	57	39	39	N.A	26	23
MH063	58	M	184	90	26.6	NSTEMI	yes	yes	yes	CATH		1 vessel									yes		yes	yes			0.093	4							1		0.45	12	8	51	32	38	Normal	22	23
AA064	66	M	170	71	24.6	STEMI	yes	yes		CABG+CATH		3 vessel	yes	yes	yes				yes		yes		yes	yes			1.156	5						1	1		0.38	11	11	49	33	37	N.A	28	32
DM065	56	M	184	100	29.5	STEMI									yes		yes	yes			yes			yes			0.45	2							1		0.55	11	11	49	33	37	30	31	32
AR066	49	M	165	80	29.4	STEMI	yes						yes			yes	yes				yes		yes	yes			0.343	3	92	140/80							0.68	12	11	41	24	38	N.A	N.A	N.A
SM067	41	M	171	77	26.3	STEMI								yes	yes						yes			yes			0.189	2	60	135/85					1		0.6	11	11	40	32	29	N.A	22	20
ZN068	60	F	160	86	33.6	NSTEMI							yes		yes						yes					yes(V1-V6)	1.746	1			1	1			1		0.6	12	9	51	34	39	Normal	20	22
ZY069	59	M	179	89	27.8	STEMI	yes	yes	yes	CATH		2 vessel	yes		yes		yes				yes			yes			0.609	6									0.5	11	11	43	29	41	N.A	18	22
JY070	48	M	179	83	25.9	NSTEMI								yes	yes	yes					yes			yes		yes(III, aVF)	0.755	4						1	1		0.58	10	10	48	34	39	N.A	29	26
AR071	58	M	167	85	30.5	STEMI	yes	yes	yes	CATH		2 vessel		yes	yes	yes					yes		yes	yes		yes(V2-V5)	1.475	5						1	1		0.5	12	12	55	39	31	40	28	30

## Sheet: Database_modified
Patient code	Age	Gender	Height_cm	Weight_Kg	BMI	A_C_S	P_CAD	P_PCI	P_MI	P_CATH	P_CABG_CATH	P_CVA	P_Cardiac_Catheterization	HTN	Diabetes	Hyperlipidemia	FH of CAD	Smoker	Nargila	PVD	ABI	NSR	CLBBB/Pacemaker rhythm	Q_waves	ST_deviation_1mm	ST_deviation_0.5mm	T wave inversion>1mm	T wave inversion_1mm	Highest troponin (normal<0.04)	TIMI score (0-7)	H.R	B.P	AS (0-3)	AR (0-3)	MS (0-3)	MR (0-3)	TR (0-3)	Cardiomyopathy	EF_%	IVS_mm	PW_mm	LVEDD_mm	LVESD_mm	LA_mm	sys PAP	supra_renal A_mm	Infra_renal A_mm	Outcome
AA001	60	M	170	60	20.8	UA	yes	yes	no	CATH	no	no	1 vessel	yes	no	yes	no	yes	yes	no		yes		no	yes	no		no	0.042	2	52	110/70				1	1		0.62	10	10	44	30	38	Normal	23	21	0
AA028	85	F	165	65	23.8	STEMI	no	no	no	no	no	no	no	yes	yes	yes	no	no	no	no		yes		no	yes	no	yes(V1-V6)	yes	1.7	5	74	140/70		1		1	1		0.5	11	10	50	29	41	N.A	27	23	0
AA050	57	M	183	93	27.8	STEMI	yes	yes	yes	CATH	no	no	1 vessel	yes	no	yes	no	no	no	no		yes		no	yes	no		no	5.456	4									0.35	11	9	43	24	35	N.A	22	21	0
AA064	66	M	170	71	24.6	STEMI	yes	yes	no	no	CABG+CATH	no	3 vessel	yes	yes	yes	no	no	no	yes		yes		yes	yes	no		no	1.156	5						1	1		0.38	11	11	49	33	37	N.A	28	32	1
AM035	53	M	178	79	24.9	STEMI	no	no	no	no	no	no	no	no	no	yes	no	no	no	no		yes		no	yes	no		no	3.82	2						1	1		0.6	11	9	48	32	35	N.A	21	23	0
AM046	55	M	165	65	23.9	STEMI	no	no	no	no	no	no	no	no	no	no	no	yes	yes	no		yes		no	no	yes	yes(V1, V2)	yes	3.336	2						1	1		0.5	10	10	50	39	31	Normal	18	21	0
AN033	52	M	167	95	34.1	STEMI	no	no	no	no	no	no	no	yes	yes	yes	no	yes	yes	yes		yes		yes	yes	no		no	1.19	3	102	135/75				1			0.36	11	10	48	35	42	N.A	23	24	0
AO029	58	M	160	58	22.7	STEMI	yes	yes	yes	CATH	no	yes	2 vessel	yes	yes	yes	yes	no	no	no		yes		yes	yes	no	yes(I,II, AVF, V6)	yes	0.62	6	82	130/75				1	1		0.35	10	10	54	45	43	N.A	24	23	0
AR012	57	M	166	85	30.5	STEMI	yes	yes	yes	CATH	no	no	1 vessel	no	no	yes	yes	no	no	no		yes		yes	yes	no	yes (V1-3)	yes	0.764	4						1	1		0.6	10	10	50	31	41	30	22	25	0
AR048	51	M	180	67	20.7	NSTEMI	no	no	no	no	no	no	no	no	no	no	no	yes	yes	no		yes		no	yes	no		no	2.39	2							1		0.47	8	8	46	29	29	Normal	22	26	0
AR066	49	M	165	80	29.4	STEMI	yes	no	no	no	no	no	no	yes	no	no	yes	yes	no	no		yes		yes	yes	no		no	0.343	3	92	140/80							0.68	12	11	41	24	38	N.A	N.A	N.A	0
AR071	58	M	167	85	30.5	STEMI	yes	yes	yes	CATH	no	no	2 vessel	no	yes	yes	yes	no	no	no		yes		yes	yes	no	yes(V2-V5)	yes	1.475	5						1	1		0.5	12	12	55	39	31	40	28	30	0
AZ023	57	M	170	70	24.2	STEMI	no	no	no	no	no	no	no	no	no	yes	no	yes	no	no		yes		yes	yes	no		no	1.55	2						1	1		0.35	11	10	47	32	38	50	26	29	0
BG027	73	M	160	74	28.9	NSTEMI	yes	yes	yes	CATH	no	yes	1 vessel	yes	yes	yes	no	no	no	no		yes		yes	yes	no		no	3.08	6	70	120/70				2	1		0.4	13	10	45	30	38	N.A	20	19	0
BJ053	54	M	180	95	29.3	STEMI	no	no	no	no	no	no	no	no	no	no	yes	yes	no	no		yes		no	yes	no	yes(III)	yes	3.954	2							1		0.38	10	10	48	26	40	N.A	N.A	N.A	0
BR005	82	F	157	56	22.7	NSTEMI	no	no	no	no	no	no	no	yes	yes	yes	no	no	no	no		yes		no	no	no	yes (V1-5)	yes	0.05	4	66	130/80							0.55	12	12	42	26	37	Normal	18	21	0
BS006	68	M	167	70	25.1	NSTEMI	yes	yes	no	CATH	no	no	1 vessel	yes	no	no	no	no	no	no		yes		no	no	no		no	0.066	5	68	107/64				1	1		0.64	9	9	43	29	38	Normal	30	19	0
BY037	61	M	170	73	25.3	STEMI	yes	yes	yes	CATH	no	no	3 vessel	no	yes	yes	yes	no	no	no		yes		no	yes	no		no	2.53	4						1	1		0.35	11	11	47	34	38	N.A	N.A	N.A	0
BY038	73	M	170	77	26.6	STEMI	yes	yes	no	no	CABG+CATH	no	3 vessel	yes	yes	yes	no	yes	no	no		yes		yes	yes	no	yes(I, II, AVL, V4-V6)	yes	0.147	5						1	1		0.58	11	10	59	37	48	N.A	N.A	N.A	0
DB051	57	M	173	75	25.1	NSTEMI	yes	yes	yes	CATH	no	no	1 vessel	no	no	yes	no	yes	no	no		yes		no	yes	no	yes(V1-V6, AVL)	yes	0.435	5						1			0.6	11	9	48	32	37	N.A	21	22	0
DP011	46	M	171	85	29.1	STEMI	no	no	no	no	no	no	no	no	no	no	yes	yes	no	yes	1.1	yes		no	yes	no		no	5.28	3						1	1		0.3	10	10	50	39	31	N.A	21	23	0
DY055	50	M	169	81	28.4	STEMI	yes	no	no	no	no	no	no	yes	no	yes	yes	yes	no	no		yes		no	yes	no		no	5.095	5						1	1		0.62	13	13	44	28	37	Normal	22	21	0
DY057	55	M	175	77	25.1	STEMI	yes	yes	yes	CATH	no	no	1 vessel	yes	yes	yes	yes	yes	no	no		yes		yes	yes	no	yes(V3-V6)	yes	5.413	6	68					1			0.45	11	9	53	43	43	30	N.A	N.A	0
FS059	69	M	173	73	24.4	STEMI	yes	yes	yes	no	CABG+CATH	yes	3 vessel	yes	yes	yes	no	yes	no	no		yes		yes	yes	no		no	6.901	7	74	135/75				2	1		0.5	10	9	47	34	45	35	22	23	0
GA062	51	M	167	92	33	NSTEMI	no	no	no	no	no	no	no	no	no	yes	no	yes	no	no		yes		no	yes	no	yes(V1-V5)	yes	0.113	3						1	1		0.35	10	10	57	39	39	N.A	26	23	0
GB019	47	M	175	76	24.8	STEMI	yes	yes	yes	CATH	no	no	1 vessel	no	no	yes	no	yes	no	no		yes		no	yes	no		no	1.66	5						1			0.4	11	11	48	32	37	N.A	25	31	1
GP043	84	M	180	90	27.8	NSTEMI	no	no	no	no	no	no	no	yes	yes	no	no	no	no	no		yes		no	no	no	yes(V1)	yes	0.382	2	52	130/75				1			0.5	12	10	48	34	40	N.A	N.A	N.A	0
GT039	53	M	173	83	27.7	STEMI	no	no	no	no	no	no	no	no	yes	yes	yes	yes	no	no		yes		yes	yes	no	yes(I, AVL)	yes	7.39	4						1	1		0.4	11	8	49	38	37	N.A	N.A	N.A	0
HC052	64	F	155	58	24.1	STEMI	no	no	no	no	no	no	no	yes	no	yes	yes	no	no	no		yes		no	yes	no		no	6.903	3							1		0.35	12	8	46	20	30	35	20	23	0
HI024	56	F	154	73	30.7	NSTEMI	no	no	no	no	no	no	no	yes	no	yes	yes	yes	no	no		yes		no	no	no	yes(II, III, AVF, AVL, V1-V6)	yes	1.99	3						1	1		0.55	11	11	45	26	34	N.A	22	25	0
HM044	42	M	170	95	32.9	STEMI	no	no	no	no	no	no	no	no	no	yes	no	yes	no	no		yes		no	yes	no	yes(V1)	yes	0.191	1	70	125/70							0.6	9	9	50	37	38	Normal	17	18	0
HY017	59	M	177	80	25.5	STEMI	no	no	no	no	no	no	no	yes	no	no	yes	yes	no	no		yes		no	yes	no	yes (II, III, AVF)	yes	0.803	4						1	1		0.4	11	11	40	30	35	N.A	24	25	0
HY042	70	M	165	73	26.8	STEMI	no	no	no	no	no	no	no	no	no	yes	no	no	no	no		yes		no	yes	no		no	1.517	4	72	140/80				1	1		0.45	10	9	42	32	36	N.A	22	23	0
IS056	48	M	170	82	28.4	NSTEMI	no	no	no	no	no	no	no	no	no	no	yes	yes	no	no		yes		no	yes	no	yes(III)	yes	1.138	2	60	130/70					1		0.55	11	10	45	32	35	30	22	21	0
JM032	74	F	160	69	27	NSTEMI	no	no	no	no	no	no	no	yes	no	no	yes	no	no	no		yes		yes	no	no		no	2.18	2	76	140/80				1	1		0.65	10	9	38	24	38	30	N.A	N.A	0
JM049	68	M	160	60	23.4	STEMI	no	no	no	no	no	no	no	yes	no	yes	yes	yes	yes	no		yes		no	yes	no		no	2.12	4						2	1		0.45	10	10	47	32	38	N.A	29	27	0
JY070	48	M	179	83	25.9	NSTEMI	no	no	no	no	no	no	no	no	yes	yes	yes	no	no	no		yes		no	yes	no	yes(III, aVF)	yes	0.755	4						1	1		0.58	10	10	48	34	39	N.A	29	26	0
KA020	83	M	168	90	31.8	STEMI	no	no	no	no	no	yes	no	yes	yes	no	no	no	no	no		yes		no	yes	no	yes(V2-V6)	yes	3.61	3			1				1		0.55	11	11	46	29	38	Normal	25	27	0
LR031	43	M	170	99	34.3	NSTEMI	no	no	no	no	no	no	no	yes	yes	yes	no	yes	no	no		yes		no	no	no		no	0.172	4						1	1		0.65	9	8	50	27	38	Normal	N.A	N.A	0
ME002	74	M	170	70	24.2	STEMI	no	no	no	no	no	no	no	no	no	yes	no	no	no	no		yes		yes	yes	no		no	0.809	3						1	1		0.65	10	10	45	29	35	Normal	21	25	0
MF008	56	M	179	81.5	25.4	STEMI	no	no	no	no	no	yes	no	yes	no	yes	yes	yes	no	no		yes		no	yes	no		no	7.13	4						1	1		0.35	12	11	58	49	39	40	28	29	0
MH063	58	M	184	90	26.6	NSTEMI	yes	yes	yes	CATH	no	no	1 vessel	no	no	no	no	no	no	no		yes		yes	yes	no		no	0.093	4							1		0.45	12	8	51	32	38	Normal	22	23	0
MI007	48	M	183	122	36.4	NSTEMI	no	no	no	no	no	no	no	yes	no	yes	yes	yes	no	no		yes		no	no	no		no	0.283	3						1	1		0.55	10	10	48	34	39	N.A	27	25	0
MJ061	50	M	170	86	29.8	STEMI	no	no	no	no	no	no	no	no	no	no	no	no	no	no		yes		no	yes	no		no	2.316	2						1			0.6	10	10	47	32	38	Normal	32	38	1
MM014	62	M	170	87	30.1	NSTEMI	yes	yes	yes	CATH	no	no	1 vessel	no	no	yes	yes	yes	no	no		yes		yes	no	no	yes(I, AVL)	yes	0.973	3							1		0.6	14	10	35	26	37	N.A	24	27	0
MR030	59	M	167	71	25.5	STEMI	yes	yes	yes	no	CABG+CATH	no	3 vessel	yes	no	yes	yes	yes	no	no		yes		yes	yes	no		no	1.29	5	46	120/70				2	1		0.35	13	12	53	51	43	N.A	N.A	N.A	0
MS016	58	M	170	94	32.5	STEMI	no	no	no	no	no	no	no	yes	no	yes	yes	yes	no	no		yes		yes	yes	no	yes(V3-V5)	yes	10.1	3						1	1		0.38	14	11	50	34	41	N.A	23	25	0
MS021	74	M	176	84	27.1	STEMI	no	no	no	no	no	no	no	no	no	no	no	no	no	no		yes		yes	yes	no		no	7.79	3						1	1		0.4	10	10	44	30	39	N.A	25	31	1
MT010	40	M	185	85	24.8	STEMI	no	no	no	no	no	no	no	no	no	no	no	yes	no	yes	0.9	yes		no	yes	no		no	5.04	2						1	1		0.35	10	10	42	28	37	N.A	17	20	0
MT013	67	M	170	82	28.3	NSTEMI	yes	yes	yes	no	CABG+CATH	no	3 vessel	yes	yes	yes	no	no	no	no		yes		no	no	no	yes(V5)	yes	0.082	5						1	1		0.45	11	8	49	37	39	N.A	32	23	1
MY018	62	M	173	83	27.7	STEMI	no	no	no	no	no	no	no	yes	no	no	no	yes	no	no		yes		yes	yes	no	yes(I, AVL)	yes	9.79	2						1	1		0.64	13	13	46	32	42	N.A	21	24	0
QA054	55	M	170	92	31.8	UA	no	no	no	no	no	no	no	yes	no	no	yes	no	no	no		yes		no	no	no		no	0.02	1							1		0.5	11	10	51	33	34	Normal	29	33	1
SC034	59	M	165	70	25.7	NSTEMI	yes	no	yes	CATH	no	yes	3 vessel	yes	no	yes	no	yes	no	no		yes		no	no	yes	yes(I, AVL)	yes	0.906	4						1	1		0.62	12	8	51	42	42	Normal	24	27	0
SE026	45	M	166	87	31.5	UA	no	no	no	no	no	no	no	yes	no	yes	yes	yes	no	no		yes		no	no	no		no	0.043	2	66	130/70					1		0.5	10	9	46	34	35	N.A	22	21	0
SM003	56	M	175	80	26.1	STEMI	yes	yes	no	CATH	no	no	1 vessel	yes	no	yes	no	yes	no	no		yes		no	no	yes		no	0.468	5				1		1	1		0.5	10	10	45	29	37	N.A	18	19	0
SM041	60	M	165	72	26.4	STEMI	yes	yes	yes	CATH	no	no	2 vessel	yes	no	no	yes	yes	no	yes		yes		no	yes	no		no	0.931	6						1	1		0.62	10	11	49	34	33	normal	23	20	0
SM067	41	M	171	77	26.3	STEMI	no	no	no	no	no	no	no	no	yes	yes	no	no	no	no		yes		no	yes	no		no	0.189	2	60	135/85					1		0.6	11	11	40	32	29	N.A	22	20	0
SN058	45	M	178	105	33.1	STEMI	no	no	no	no	no	no	no	yes	yes	yes	no	yes	no	no		yes		no	yes	no		no	0.146	3									0.55	10	10	43	27	33	25	24	23	0
TA025	64	M	174	94	31	STEMI	yes	no	no	no	no	no	no	no	yes	yes	yes	yes	no	no		yes		yes	yes	no		no	4.3	4						1	1		0.43	11	10	49	28	32	Normal	20	19	0
TB047	51	M	180	85	26.2	STEMI	no	no	no	no	no	no	no	no	no	no	no	no	no	no		yes		no	yes	no		no	2.072	2						1	1		0.34	11	11	47	29	38	N.A	20	21	0
YH009	70	F	154	46	19.4	NSTEMI	no	no	no	no	no	no	no	no	no	yes	no	yes	no	yes	0.8	yes		no	yes	no		no	3.57	3						1	1		0.45	12	12	40	30	35	55	21	28	0
YY040	58	M	174	86	28.4	NSTEMI	no	no	no	no	no	no	no	no	yes	no	yes	no	no	no		yes		no	no	no	yes(II, III, AVF)	yes	0.366	2							1		0.55	8	10	40	32	28	30	21	20	0
ZA036	54	M	180	95	29.3	STEMI	no	no	no	no	no	no	no	no	no	yes	no	no	no	no		yes		yes	yes	no	yes(AVL, V1-V3)	yes	9.29	2	70	130/70				1	1		0.36	14	8	50	37	42	N.A	34	31	1
ZI045	41	M	173	108	36.1	STEMI	no	no	no	no	no	no	no	yes	no	yes	no	yes	no	no		yes		no	yes	no	yes(III, AVF)	yes	0.934	4	76	135/85				1			0.55	12	11	40	28	38	N.A	23	27	0
ZN068	60	F	160	86	33.6	NSTEMI	no	no	no	no	no	no	no	yes	no	yes	no	no	no	no		yes		no	no	no	yes(V1-V6)	yes	1.746	1			1	1			1		0.6	12	9	51	34	39	Normal	20	22	0
ZS060	57	F	167	80	28.7	STEMI	no	no	no	no	no	no	no	yes	yes	yes	no	no	no	no		yes		no	yes	no		no	5.288	4	64	140/80				1			0.5	11	10	46	34	35	30	23	26	0
ZY069	59	M	179	89	27.8	STEMI	yes	yes	yes	CATH	no	no	2 vessel	yes	no	yes	no	yes	no	no		yes		no	yes	no		no	0.609	6									0.5	11	11	43	29	41	N.A	18	22	0

## Sheet: Table II_Sas results
The SAS System									Table II (Figure 1)
									Overall	N=67	0.104478
The FREQ Procedure									>50 years	N=52	0.0962
									>60 years	N=21	0.1429
Frequency		Table of age_cat by outcome							>65 years	N=16	0.1875
Percent		age_cat	outcome
Row Pct			0	1	Total
Col Pct		above50	47	5	52
			52.81	5.62	58.43
			90.38	9.62
			60.26	45.45
		above60	18	3	21
			20.22	3.37	23.6
			85.71	14.29
			23.08	27.27
		above65	13	3	16
			14.61	3.37	17.98
			81.25	18.75
			16.67	27.27
		Total	78	11	89
			87.64	12.36	100
Statistics for Table of age_cat by outcome
Statistic	DF	Value	Prob
Chi-Square	2	1.0367	0.5955
Likelihood Ratio Chi-Square	2	0.9885	0.61
Mantel-Haenszel Chi-Square	1	1.0249	0.3114
Phi Coefficient		0.1079
Contingency Coefficient		0.1073
Cramer's V		0.1079
WARNING: 33% of the cells have expected counts less
than 5. Chi-Square may not be a valid test.
Fisher's Exact Test
Table Probability (P)	0.053
Pr <= P	0.5526
Sample Size = 89
